# Supplementary material for: By-Product of the Red Ginseng Manufacturing Process as Potential Material for Use as Cosmetics: Chemical Profiling and In Vitro Antioxidant and Whitening Activities
Source: Molecules. 2022 Nov 24;27(23):8202. doi: 10.3390/molecules27238202 (PMC9736987; doi:10.3390/molecules27238202)
Supplement: Supplementary file 1 [file molecules-27-08202-s001.zip]

Archive with 1 entries (1 files):
- molecules-2039818-supplementary.pdf
